# Supplementary material for: Assessment of Physicochemical and In Vivo Biological Properties of Polymeric Nanocapsules Based on Chitosan and Poly(N-vinyl pyrrolidone-alt-itaconic anhydride)
Source: Polymers (Basel). 2022 Apr 28;14(9):1811. doi: 10.3390/polym14091811 (PMC9104533; doi:10.3390/polym14091811)
Supplement: Supplementary file 1 [file polymers-14-01811-s001.zip]

Archive with 1 entries (1 files):
- polymers-1622605-supplementary.pdf
